# Supplementary material for: Microsporidia in Commercially Harvested Marine Fish: A Potential Health Risk for Consumers
Source: Animals (Basel). 2023 Aug 19;13(16):2673. doi: 10.3390/ani13162673 (PMC10451485; doi:10.3390/ani13162673)
Supplement: Supplementary file 1 [file animals-13-02673-s001.zip]

Archive with 1 entries (1 files):
- animals-2437632-supplementary.pdf
